# Supplementary material for: Prebiotic Effect of Berberine and Curcumin Is Associated with the Improvement of Obesity in Mice
Source: Nutrients. 2021 Apr 24;13(5):1436. doi: 10.3390/nu13051436 (PMC8145536; doi:10.3390/nu13051436)
Supplement: Supplementary file 1 [file nutrients-13-01436-s001.zip]

Archive with 1 entries (1 files):
- nutrients-1165974-supplementary.pdf
